# Supplementary material for: The Impact of Plant Additives on the Quality and Safety of Ostrich Meat Sausages
Source: Molecules. 2024 Jul 3;29(13):3171. doi: 10.3390/molecules29133171 (PMC11243488; doi:10.3390/molecules29133171)
Supplement: Supplementary file 1 [file molecules-29-03171-s001.zip]

Archive with 1 entries (1 files):
- molecules-2981583-supplementary.pdf
